# Supplementary material for: Immunogenicity and Safety of a Combined Intramuscular/Intranasal Recombinant Spike Protein COVID-19 Vaccine (RCP) in Healthy Adults Aged 18 to 55 Years Old: A Randomized, Double-Blind, Placebo-Controlled, Phase I Trial
Source: Vaccines (Basel). 2023 Feb 16;11(2):455. doi: 10.3390/vaccines11020455 (PMC9961243; doi:10.3390/vaccines11020455)
Supplement: Supplementary file 1 [file vaccines-11-00455-s001.zip]

Archive with 2 entries (2 files):
- vaccines-2172159 -Supplemantary file-Protocol Phase I, II,-2.15 conversion.pdf
- vaccines-2172159-sup-tables and figure -2.15conversion.pdf
